# Supplementary material for: Highly diverse–Low abundance methanogenic communities in hypersaline microbial mats of Guerrero Negro B.C.S., assessed through microcosm experiments
Source: PLoS One. 2024 Oct 4;19(10):e0303004. doi: 10.1371/journal.pone.0303004 (PMC11451985; doi:10.1371/journal.pone.0303004)
Supplement: S1 Table — (XLSX) [file pone.0303004.s004.xlsx]

## Sheet: Hoja1
S1 Table. Relative abundances of methanogens across A4N5 and A5 environmental microbial mat samples at the genus level determined by high-throughput sequencing of mcrA gene fragments.
Taxon	Relative abundance
	A4N5			A5
Methylotrophs							Order
Methanolobus	34.8245	51.9865	14.1803	55.3014	18.5754	54.7695
Methanohalophilus	1.89873	27.7392	19.1197	42.5705	23.5472	23.8209	Methanosarcinales
Unclassified Methanosarcinales	0	0	0	0	0	0.106581
Hydrogenotrophs
Methanoculleus	33.7601	11.1527	6.90259	0	5.03739	1.1191	Methanomicrobiales
Methanofollis	9.70944	0	0	0	0	0
Methanotorris	0	0	0.0750281	0.356239	36.4292	0.54623
Methanococcus	0	0	0.350131	0	0	0	Methanococcales
Methanocaldococcus	0	0	0.100038	0	0	0
Methanothermococcus	0	0	19.2447	0	0	10.6448
Methanobrevibacter	0	0	0.325122	0	0	0	Methanobacteriales
Methanobacterium	0	0	0	0	5.45717	0
Methanolinea	0	0	0	0	1.14128	0	Methanomicrobiales
Uncultured Methanomicrobiales	0	0	3.989	0	0	0
Methyl-reducers
Ca. Methanohalarchaeum	0.402762	0	0	0	0	0	Methanonatronarchaeales
Ca. Methanomethylicus	0	0	2.26335	0	0	0	Ca. Methanomethylicales
Ca. Methanosuratincola	0	0	0.112542	0	0	0
Uncultured Methanomassiliicoccales	0	0	9.5911	1.40621	0	0	Methanomassiliicoccales
Unclassified Methanomassiliicoccales	0	0	0.450169	0	0	0
Acetoclastic
Methanosarcina	11.3349	0	0	0	0	0	Methanosarcinales
Methanothrix	0	0	0.550206	0	0	0	Methanothricales
Methane-oxidizing archaea
Unclassified Ca. Methanoperedenaceae	0	2.29824	0	0	0	0	Methanosarcinales
Unclassified Methanophagales	0	2.10226	3.91397	0	0	0.159872	Methanophagales
Unknown Methanogenic pathway
Uncultured methanogenic archaeon	4.14269	4.72118	15.7184	0.365614	7.62167	8.67306
Unassigned	3.92693	0	3.11367	0	2.19074	0.159872
