# Supplementary material for: Highly diverse–Low abundance methanogenic communities in hypersaline microbial mats of Guerrero Negro B.C.S., assessed through microcosm experiments
Source: PLoS One. 2024 Oct 4;19(10):e0303004. doi: 10.1371/journal.pone.0303004 (PMC11451985; doi:10.1371/journal.pone.0303004)
Supplement: S2 Table — (XLSX) [file pone.0303004.s005.xlsx]

## Sheet: Hoja1
S2 Table. Absolute frequency of recovered OTUs that were not taxonomically assigned to known methanogenic archaea
OTU ID	Samplig site	Sample type	Number of sequences
Otu12	A4N5	H2CO2TMA	43
Otu21	A4N5	Env.	66
Otu28	A4N5	TMA	8
Otu44	A4N5	Env.	265
Otu46	A4N5	Env.	118
Otu49	A4N5	Env.	129
Otu58	A4N5	Control	369
Otu63	A4N5	H2CO2	649
Otu72	A4N5	Env.	230
Otu75	A4N5	Env.	10
Otu76	A4N5	Env.	11
Otu79	A4N5	Env.	240
Otu82	A4N5	Env.	313
Otu83	A4N5	H2CO2	12
Otu85	A4N5	Env.	36
Otu98	A5	H2CO2	386
Otu119	A5	Control	648
Otu150	A5	H2CO2TMA	1332
Otu159	A5	Env.	34
Otu163	A5	TMA	149
Otu171	A4N5	H2CO2	14
Otu174	A4N5	H2CO2	2
Otu175	A4N5	Env.	22
Otu178	A4N5	Control	905
Otu185	A4N5	Control	5
Otu190	A4N5	Control	5
Otu194	A4N5	H2CO2TMA	502
	A5	H2CO2TMA	82
Otu199	A5	H2CO2TMA	12
Otu207	A5	TMA	49
Otu229	A5	TMA	18
Otu230	A5	H2CO2TMA	538
Otu234	A5	TMA	3
Otu235	A5	TMA	18
Otu237	A5	TMA	7
Otu238	A5	TMA	3
Otu243	A5	TMA	4
Otu244	A5	TMA	30
Otu246	A5	TMA	3
Otu274	A4N5	Env.	294
	A5	Env.	72
Otu275	A5	Env.	311
Otu277	A4N5	Env.	251
Otu279	A4N5	Env.	199
Otu281	A5	Env.	195
Otu286	A4N5	Env.	168
Otu288	A5	Env.	162
Otu298	A5	Env.	147
Otu300	A5	Env.	137
Otu302	A5	Env.	131
Otu316	A5	Env.	90
Otu317	A4N5	Env.	87
Otu321	A5	Env.	79
Otu336	A4N5	Env.	52
Otu338	A5	Env.	50
Otu343	A5	Env.	30
Otu344	A4N5	Env.	29
